# Supplementary material for: Peru and its new challenge in higher education: Towards a research university
Source: PLoS One. 2017 Aug 7;12(8):e0182631. doi: 10.1371/journal.pone.0182631 (PMC5546694; doi:10.1371/journal.pone.0182631)
Supplement: S1 Dataset — Data of the 3 rounds in the Delphi Panel and analysis of the data. (XLSX) [file pone.0182631.s001.xlsx]

## Sheet: Data Teaching
Condition I			Condition II			Condition III			Condition IV			Condition V			Condition VI			Condition VII			Condition VIII
Round 1	Round 2	Round 3	Round 1	Round 2	Round 3	Round 1	Round 2	Round 3	Round 1	Round 2	Round 3	Round 1	Round 2	Round 3	Round 1	Round 2	Round 3	Round 1	Round 2	Round 3	Round 1	Round 2	Round 3
9	9	9	9	9	9	9	9	9	9	7	5	9	9	9	9	9	9	9	5	1	9	9	9
9	9	9	9	9	9	9	9	9	7	7	3	9	9	9	9	9	9	7	3	1	9	7	7
9	9	9	9	9	9	9	9	9	7	7	3	9	9	9	9	9	9	7	1	1	7	7	7
9	9	9	9	9	9	9	9	9	7	7	1	7	9	9	9	9	9	7	1	1	7	7	7
9	9	9	7	9	9	9	9	9	5	3	1	7	7	7	7	9	9	5	1	1	7	7	7
9	9	9	7	9	9	7	9	9	5	1	1	7	7	7	7	9	9	1	1	1	7	7	7
7	9	9	5	9	9	7	9	9	1	1	1	7	7	7	5	9	9	1	1	1	7	7	7
5	9	9	5	9	9	7	9	9	1	1	1	7	7	7	5	9	9	1	1	1	7	7	7
3	9	9	3	9	9	3	7	9	1	1	1	7	7	7	1	7	9	1	1	1	7	7	7
3	7	9	3	7	9	3	7	9	1	1	1	1	7	7	1	5	9	1	1	1	1	5	5
4.5	0	0	4.5	0	0	3	0.5	0	6	6	2	2	2	2	5	0.5	0	6	0.5	0	0.5	0	0
0.625	0	0	0.681818	0	0	0.416667	0.0581395	0	1.36364	1.66667	1.11111	0.285714	0.25641	0.25641	0.806452	0.0595238	0	1.5	0.3125	0	0.0735294	0	0
	0.625	0		0.681818	0		0.358527	0.0581395		-0.30303	0.555556		0.029304	0		0.746928	0.0595238		1.1875	0.3125		0.0735294	0

## Sheet: Data analysis Teaching
	INTRSINSIC CHARACTERISTICS OF RESEARCH UNIVERSITIES
	TEACHING
	1R						2R						3R
Conditions Sunedu	1	3	5	7	9	IC	1	3	5	7	9	IC	1	3	5	7	9	IC
Condition I	0	0.2	0.1	0.1	0.6	4.5	0	0.1	0	0	0.9	0	0	0	0	0	1	0
Condition II	0	0.2	0.2	0.2	0.4	4.5	0	0.1	0	0	0.9	0	0	0	0	0	1	0
Condition III	0	0.2	0	0.3	0.5	3	0	0	0	0.2	0.8	0.5	0	0	0	0	1	0
Condition IV	0.4	0	0.2	0.3	0.1	6	0.5	0.1	0	0.3	0.1	6	0.7	0.2	0.1	0	0	2
Condition V	0.1	0	0	0.6	0.3	2	0	0	0	0.6	0.4	2	0	0	0	0.6	0.4	2
Condition VI	0.2	0	0.2	0.2	0.4	5	0	0	0.1	0.1	0.8	0.5	0	0	0	0	1	0
Condition VII	0.4	0	0.1	0.3	0.1	6	0.8	0	0	0.2	0	0.5	1	0	0	0	0	0
Condition VIII	0	0	0.1	0.7	0.2	0.5	0	0	0.1	0.8	0.1	0	0	0	0.1	0.8	0.1	0

## Sheet: Data Research
Condition I			Condition II			Condition III			Condition IV			Condition V			Condition VI			Condition VII			Condition VIII
Round 1	Round 2	Round 3	Round 1	Round 2	Round 3	Round 1	Round 2	Round 3	Round 1	Round 2	Round 3	Round 1	Round 2	Round 3	Round 1	Round 2	Round 3	Round 1	Round 2	Round 3	Round 1	Round 2	Round 3
9	7	1	9	7	1	9	9	1	9	9	9	9	9	9	5	5	1	9	7	1	9	9	9
7	3	1	7	5	1	9	5	1	9	9	9	9	9	9	5	5	1	7	1	1	9	9	9
7	1	1	7	3	1	7	3	1	9	9	9	9	9	9	5	1	1	7	1	1	9	7	7
7	1	1	5	1	1	5	1	1	9	9	9	9	9	9	5	1	1	5	1	1	7	7	7
3	1	1	3	1	1	5	1	1	7	9	9	7	7	7	3	1	1	5	1	1	7	7	7
1	1	1	3	1	1	3	1	1	7	9	9	7	7	7	1	1	1	1	1	1	7	7	7
1	1	1	1	1	1	3	1	1	7	9	9	7	7	7	1	1	1	1	1	1	7	7	7
1	1	1	1	1	1	1	1	1	7	9	9	7	7	7	1	1	1	1	1	1	7	7	7
1	1	1	1	1	1	1	1	1	7	7	9	3	7	7	1	1	1	1	1	1	7	7	7
1	1	1	1	1	1	1	1	1	7	5	9	3	7	7	1	1	1	1	1	1	7	1	7
6	0.5	0	6	2.5	0	6.5	2.5	0	2	0.5	0	3	2	2	4	1	0	6	0	0	2	0.5	0.5
1.57895	0.277778	0	1.57895	1.13636	0	1.47727	1.04167	0	0.25641	0.0595238	0	0.428571	0.25641	0.25641	1.42857	0.555556	0	1.57895	0	0	0.263158	0.0735294	0.0675676
	1.30117	0.277778		0.442584	1.13636		0.435606	1.04167		0.196886	0.0595238		0.172161	0		0.873016	0.555556		1.57895	0		0.189628	0.00596184

## Sheet: Data analysis Research
	INTRSINSIC CHARACTERISTICS OF RESEARCH UNIVERSITIES
	RESEARCH
	1R						2R						3R
Conditions Sunedu	1	3	5	7	9	IC	1	3	5	7	9	IC	1	3	5	7	9	IC
Condition I	0.5	0.1	0	0.3	0.1	6	0.8	0.1	0	0.1	0	0.5	1	0	0	0	0	0
Condition II	0.4	0.2	0.1	0.2	0.1	6	0.7	0.1	0.1	0.1	0	2.5	1	0	0	0	0	0
Condition III	0.4	0.2	0.1	0.1	0.2	6.5	0.7	0.1	0.1	0	0.1	2.5	1	0	0	0	0	0
Condition IV	0	0	0	0.4	0.6	2	0	0	0.1	0.1	0.8	0.5	0	0	0	0	1	0
Condition V	0	0.2	0	0.4	0.4	3	0	0	0	0.4	0.6	2	0	0	0	0.4	0.6	2
Condition VI	0.5	0.1	0.4	0	0	4	0.8	0	0.2	0	0	1	1	0	0	0	0	0
Condition VII	0.5	0	0.2	0.2	0.1	6	0.9	0	0	0.1	0	0	1	0	0	0	0	0
Condition VIII	0	0.1	0.1	0.7	0.1	2	0	0.1	0	0.7	0.2	0.5	0	0	0	0.8	0.2	0.5

## Sheet: Data Relevance
Condition I			Condition II			Condition III			Condition IV			Condition V			Condition VI			Condition VII			Condition VIII
Round 1	Round 2	Round 3	Round 1	Round 2	Round 3	Round 1	Round 2	Round 3	Round 1	Round 2	Round 3	Round 1	Round 2	Round 3	Round 1	Round 2	Round 3	Round 1	Round 2	Round 3	Round 1	Round 2	Round 3
9	7	1	9	7	1	9	5	1	9	9	1	9	7	1	9	5	1	9	9	9	9	9	9
7	7	1	9	7	1	7	5	1	9	9	1	7	7	1	5	5	1	9	9	9	9	9	9
7	5	1	7	5	1	7	1	1	9	7	1	7	5	1	5	1	1	7	9	9	9	7	7
7	3	1	5	3	1	5	1	1	7	1	1	3	3	1	5	1	1	7	9	9	7	7	7
1	1	1	3	1	1	3	1	1	7	1	1	3	1	1	3	1	1	7	9	9	7	7	7
1	1	1	3	1	1	3	1	1	7	1	1	3	1	1	1	1	1	7	9	9	7	7	7
1	1	1	1	1	1	1	1	1	1	1	1	1	1	1	1	1	1	7	9	9	7	7	7
1	1	1	1	1	1	1	1	1	1	1	1	1	1	1	1	1	1	7	9	9	7	7	7
1	1	1	1	1	1	1	1	1	1	1	1	1	1	1	1	1	1	7	9	9	7	7	7
1	1	1	1	1	1	1	1	1	1	1	1	1	1	1	1	1	1	1	1	9	7	1	7
6	4.5	0	6.5	4.5	0	6	1	0	8	6.5	0	6	4.5	0	4	1	0	0.5	0	0	2	0.5	0.5
1.66667	1.60714	0	1.625	1.60714	0	1.57895	0.555556	0	1.53846	2.03125	0	1.66667	1.60714	0	1.25	0.555556	0	0.0735294	0	0	0.263158	0.0735294	0.0675676
	0.0595238	1.60714		0.0178571	1.60714		1.02339	0.555556		-0.492788	2.03125		0.0595238	1.60714		0.694444	0.555556		0.0735294	0		0.189628	0.00596184

## Sheet: Data analysis Relevance
	INTRSINSIC CHARACTERISTICS OF RESEARCH UNIVERSITIES
	RELEVANCE AND LINKS WITH SOCIETY
	1R						2R						3R
Conditions Sunedu	1	3	5	7	9	IC	1	3	5	7	9	IC	1	3	5	7	9	IC
Condition I	0.6	0	0	0.3	0.1	6	0.6	0.1	0.1	0.2	0	4.5	1	0	0	0	0	0
Condition II	0.4	0.2	0.1	0.1	0.2	6.5	0.6	0.1	0.1	0.2	0	4.5	1	0	0	0	0	0
Condition III	0.4	0.2	0.1	0.2	0.1	6	0.8	0	0.2	0	0	1	1	0	0	0	0	0
Condition IV	0.4	0	0	0.3	0.3	8	0.7	0	0	0.1	0.2	6.5	1	0	0	0	0	0
Condition V	0.4	0.3	0	0.2	0.1	6	0.6	0.1	0.1	0.2	0	4.5	1	0	0	0	0	0
Condition VI	0.5	0.1	0.3	0	0.1	4	0.8	0	0.2	0	0	1	1	0	0	0	0	0
Condition VII	0.1	0	0	0.7	0.2	0.5	0.1	0	0	0	0.9	0	0	0	0	0	1	0
Condition VIII	0	0	0	0.7	0.3	2	0.1	0	0	0.7	0.2	0.5	0	0	0	0.8	0.2	0.5

## Sheet: interquartile range 
	Intrinsic Characteristics of Research Universities
	Teaching		Research		Rel. And links with society
Conditions Sunedu	RIR R1-R2	RIR R2-R3	RIR R1-R2	RIR R2-R3	RIR R1-R2	RIR R2-R3
Condition I	0.625	0	1.30117	0.277778	0.0595238	1.60714
Condition II	0.681818	0	0.442584	1.13636	0.0178571	1.60714
Condition III	0.358527	0.0581395	0.435606	1.04167	1.02339	0.555556
Condition IV	-0.30303	0.555556	0.196886	0.0595238	-0.492788	2.03125
Condition V	0.029304	0	0.172161	0	0.0595238	1.60714
Condition VI	0.746928	0.0595238	0.873016	0.555556	0.694444	0.555556
Condition VII	1.1875	0.3125	1.57895	0	0.0735294	0
Condition VIII	0.0735294	0	0.189628	0.00596184	0.189628	0.00596184
